# Supplementary material for: A concept for holistic whole body MRI data analysis, Imiomics
Source: PLoS One. 2017 Feb 27;12(2):e0169966. doi: 10.1371/journal.pone.0169966 (PMC5328256; doi:10.1371/journal.pone.0169966)
Supplement: S1 File — (ZIP) [file pone.0169966.s001.zip]

Archive with 6 entries (6 files):
- S_table1_female_IME.xls
- S_table1_female_VME.xls
- S_table1_male_IME.xls
- S_table1_male_VME.xls
- S_table2_female.xlsx
- S_table2_male.xlsx
