# Supplementary material for: A concept for holistic whole body MRI data analysis, Imiomics
Source: PLoS One. 2017 Feb 27;12(2):e0169966. doi: 10.1371/journal.pone.0169966 (PMC5328256; doi:10.1371/journal.pone.0169966)
Supplement: S1 File — (ZIP) [file pone.0169966.s001.zip › S_table1_female_IME.xls]

## Sheet: Sheet1
	500215_500002	500215_500003	500215_500006	500215_500007	500215_500010	500215_500021	500215_500022	500215_500028	500215_500031	500215_500032	500215_500043	500215_500053	500215_500059	500215_500061	500215_500062	500215_500068	500215_500070	500215_500074	500215_500075	500215_500078	500215_500079	500215_500081	500215_500085	500215_500092	500215_500095	500215_500098	500215_500099	500215_500102	500215_500109	500215_500110	500215_500116	500215_500117	500215_500124	500215_500126	500215_500128	500215_500130	500215_500133	500215_500136	500215_500139	500215_500148	500215_500153	500215_500154	500215_500157	500215_500158	500215_500163	500215_500164	500215_500165	500215_500166	500215_500167
bodypart 1	51.9139	49.0206	71.0018	66.656	78.3948	83.8848	108.907	76.4624	46.391	50.9808	54.4277	61.8124	60.2796	60.5464	48.0228	54.8955	80.4216	60.0242	71.3725	81.988	46.2584	60.2361	86.6046	68.4694	38.4401	58.5467	69.4837	47.8332	51.8532	60.5683	58.7442	59.3379	57.9682	49.5074	42.6075	79.6305	58.236	75.0183	62.3295	46.9457	43.2482	49.1524	66.2762	70.3207	76.281	71.025	65.6212	55.2678	46.2444
bodypart 2	60.1792	67.2215	77.2906	63.5805	89.0638	86.9191	76.5662	76.5829	37.8158	59.4778	66.2011	57.6301	72.224	69.7734	59.5504	58.4089	62.6384	57.8064	73.0358	74.0022	58.1776	66.0546	88.1633	50.6783	53.1516	63.3068	62.6185	43.9543	56.6998	88.0005	51.4688	70.3162	54.6225	57.027	65.4563	82.6841	56.7329	79.0141	55.6127	54.3699	70.2317	45.6287	79.7075	68.5265	72.1519	72.5714	77.9912	66.3059	49.5657
bodypart 3	92.8523	57.6718	75.0391	69.398	100.905	78.1498	67.3156	80.4796	56.1721	47.9384	79.5645	75.9979	86.1301	79.2301	55.5916	75.329	92.5948	83.3893	82.1056	68.7645	80.6162	73.5844	94.4604	80.4316	89.5736	89.2417	87.3855	74.5873	77.1791	103.42	58.368	89.8003	52.6663	61.5852	55.8264	59.4181	66.7601	80.9384	82.4064	85.9733	51.9606	72.8545	66.5209	70.0369	61.9351	63.8837	79.4332	67.9747	92.493
bodypart 4	74.5618	60.4086	70.3583	58.5537	93.2862	87.5536	65.0775	89.9353	66.5874	51.1929	77.8247	71.1226	75.4698	84.397	48.4237	75.8745	91.209	70.0694	72.6005	76.7623	81.0553	64.2614	89.9041	60.4152	77.4875	73.1262	71.1877	57.386	74.8772	98.6816	59.2415	86.0192	52.4739	52.5127	70.5517	54.6339	73.3518	69.1427	70.5359	74.9071	67.2293	68.374	70.6137	68.161	69.9263	55.3142	74.6995	77.2639	84.8337
bodypart 5	59.7214	72.5851	70.0928	57.6929	73.3935	62.4391	72.7507	106.968	70.2874	61.6095	84.5164	82.8688	65.8872	95.0269	75.4744	76.7889	92.5735	77.3336	72.2303	67.8695	77.8318	75.4339	94.7896	67.6022	73.8174	98.1068	67.6304	64.7746	83.6706	118.4	54.2234	84.9109	56.3807	65.0065	74.5319	88.8301	61.4571	68.2852	115.595	83.7487	56.681	88.874	77.2712	63.5889	68.1987	55.4	92.5034	81.1773	87.2981
bodypart 6	68.6321	77.7843	84.9565	89.769	63.1438	70.7469	100.705	90.6547	64.5826	67.9601	79.1626	78.3616	77.4376	76.1453	106.917	75.1084	92.503	83.5744	75.8409	101.946	78.6607	80.438	89.7155	68.5215	81.7476	77.1202	96.7938	71.3105	98.6537	96.0833	99.258	116.829	84.3434	86.9212	64.7171	81.2305	78.0237	90.1029	81.2027	72.8958	90.2118	88.4115	74.9189	69.4007	71.2736	89.7868	82.8714	73.6466	87.6938
bodypart 7	33.0817	39.3944	41.0918	36.5514	41.6185	38.6636	33.9	32.331	32.3261	31.9993	54.592	31.2107	49.8995	54.4897	55.6183	51.9171	42.4238	37.8042	41.4469	48.3219	40.0753	59.1892	48.7325	51.8845	49.5947	39.612	41.8812	45.4807	36.1861	51.3392	44.9807	59.0899	68.5531	43.3602	32.0209	50.8692	45.0581	47.167	32.8426	38.9333	45.345	57.2342	35.9083	41.7564	69.2985	46.8422	34.6092	40.3603	48.5849
bodypart 8	120.899	116.065	99.1493	95.2202	109.102	118.525	121.185	133.688	101.258	103.618	131.226	131.404	141.058	114.424	101.151	103.126	145.534	77.493	107.584	119.579	98.5364	118.05	108.576	108.286	127.849	129.995	109.876	102.703	152.376	149.082	118.509	110.675	118.716	131.841	129.768	112.68	126.951	132.832	120.625	102.916	142.151	118.007	114.196	137.018	150.022	141.206	131.62	86.9598	105.847
bodypart 9	72.6522	78.6793	68.965	78.5298	97.86	93.0987	75.4897	98.767	70.5139	104.389	77.2137	108.468	98.2763	66.0272	97.8295	97.9846	106.687	110.075	94.4242	79.0592	93.936	94.2255	100.12	119.578	98.4332	105.688	87.6933	118.509	103.609	119.83	89.1456	96.4353	73.7715	92.1782	168.466	108.113	105.011	103.731	105.202	75.7024	105.505	90.8956	73.885	95.1085	103.082	135.095	98.1357	130.421	75.4157
[truncated: 89 more columns]
