# Supplementary material for: A concept for holistic whole body MRI data analysis, Imiomics
Source: PLoS One. 2017 Feb 27;12(2):e0169966. doi: 10.1371/journal.pone.0169966 (PMC5328256; doi:10.1371/journal.pone.0169966)
Supplement: S1 File — (ZIP) [file pone.0169966.s001.zip › S_table1_female_VME.xls]

## Sheet: Sheet1
	500215_500002	500215_500003	500215_500006	500215_500007	500215_500010	500215_500021	500215_500022	500215_500028	500215_500031	500215_500032	500215_500043	500215_500053	500215_500059	500215_500061	500215_500062	500215_500068	500215_500070	500215_500074	500215_500075	500215_500078	500215_500079	500215_500081	500215_500085	500215_500092	500215_500095	500215_500098	500215_500099	500215_500102	500215_500109	500215_500110	500215_500116	500215_500117	500215_500124	500215_500126	500215_500128	500215_500130	500215_500133	500215_500136	500215_500139	500215_500148	500215_500153	500215_500154	500215_500157	500215_500158	500215_500163	500215_500164	500215_500165	500215_500166	500215_500167
bodypart 1	1.49173	1.5234	2.74964	2.01391	2.7214	3.18494	4.46713	2.61293	1.65824	1.78753	1.76435	2.10574	1.79756	2.03498	1.60042	1.67254	3.15607	1.95423	2.79186	3.16078	1.56827	2.06666	3.01386	2.40878	1.40213	2.24922	2.00491	1.28923	1.66657	2.03653	2.79569	1.58034	1.44621	1.7455	1.24863	2.54629	1.87679	2.25083	1.87972	1.51642	2.0747	1.70615	1.96655	2.73996	2.22221	1.72144	2.15143	1.81537	1.62879
bodypart 2	1.79763	2.04756	2.41466	1.92047	2.56329	3.17317	2.80534	2.54336	1.23232	1.7128	2.09326	1.83082	2.53279	2.21499	1.72026	1.91609	2.04814	2.06813	2.21332	2.48884	1.77135	2.08753	2.54322	1.67204	1.54062	2.25664	2.12639	1.65751	1.97595	4.00876	1.96721	2.1727	1.69614	2.33837	1.79019	3.15114	2.08273	2.67587	1.61118	1.78904	2.36336	1.44575	2.73881	2.18293	2.40494	1.9879	2.90134	2.2634	1.78411
bodypart 3	5.00067	2.89473	5.0557	4.10263	5.4597	3.67774	3.34823	5.06117	2.46825	2.72991	3.9736	3.28697	4.1432	4.32667	2.80397	3.48208	4.91181	5.16191	3.88667	4.26875	3.86072	4.8735	5.56177	4.87192	4.77471	3.96822	4.12186	4.13941	4.17254	4.40711	2.33811	3.45089	2.56876	2.9801	2.41926	2.96432	2.909	4.02492	3.82858	4.04652	2.35148	3.68147	3.23503	3.21322	3.87399	3.26771	4.61692	3.82863	3.8218
bodypart 4	4.52374	3.68732	4.29726	3.3962	5.0055	3.97504	3.54538	5.71785	3.08139	3.47155	4.36658	3.27505	3.80702	4.84897	2.07303	3.50627	6.38742	4.6196	3.06842	5.71761	3.68886	3.50814	5.25439	5.10231	4.20083	4.05414	3.54552	2.90863	4.35728	4.98897	2.76426	5.0773	2.84716	2.79234	4.56703	2.95242	3.38762	4.17243	4.32501	3.59895	4.14043	3.42009	5.0927	3.92751	4.22085	2.95943	4.65964	5.90951	3.70716
bodypart 5	2.84255	3.19823	3.41851	3.08651	3.0777	2.98151	3.54503	6.3566	3.42398	2.78689	3.49383	3.81346	3.46006	4.44153	4.55629	3.39572	4.61113	3.99075	2.73931	4.53759	3.50769	4.45753	4.40881	3.28404	3.88138	4.26339	4.10182	2.96869	6.57827	5.11444	2.62122	4.74637	2.46122	2.94631	3.57643	4.66766	2.80097	3.64826	5.076	4.20432	2.58097	4.3909	3.78571	2.61278	3.53075	3.13493	5.65963	3.94969	3.77106
bodypart 6	3.73106	3.79325	5.80078	6.04082	3.22835	3.71545	5.9442	5.90659	3.41244	3.55421	3.81852	4.20193	3.83484	4.51482	6.35664	4.12226	6.50379	4.45979	3.68612	5.47453	4.37383	4.31134	5.0819	3.64886	4.65333	4.0672	5.7846	3.40004	6.79788	6.25207	5.8334	9.01222	5.01453	5.62175	3.54177	4.47132	4.64176	5.36827	4.24904	4.7698	4.29493	5.8588	5.11192	3.82231	3.70683	4.47354	5.82559	4.22302	4.32039
bodypart 7	1.39478	1.56549	1.78342	1.18006	1.67197	1.70203	1.39327	1.49511	1.54353	1.48502	2.96257	1.43845	1.7141	2.29003	2.06427	2.54884	1.91177	1.51494	1.93511	1.60405	2.14986	2.2789	1.7728	1.96727	2.40173	1.55331	1.53255	1.87654	1.3897	2.53623	2.10211	2.43316	3.42661	1.91056	2.03836	2.05151	2.25189	1.80229	1.75761	1.58372	1.83503	2.41881	1.73984	1.74278	2.63941	2.08349	2.15383	1.59051	2.1133
bodypart 8	9.40665	7.09177	3.57544	3.38391	5.23857	4.46518	4.91763	7.46257	4.47042	5.20781	6.30564	6.6696	7.6868	5.78246	4.25685	4.89703	7.84298	2.68046	6.10414	4.70466	4.94342	6.24828	4.07388	5.48544	7.95873	6.77336	4.76808	3.90118	7.65484	6.75322	6.26141	5.58018	7.98419	10.0672	9.30357	5.26301	4.20376	10.0633	4.8372	6.20994	6.2433	5.75947	5.25584	6.62224	7.62295	10.6242	7.88454	3.8186	6.0176
bodypart 9	2.62676	3.19683	2.06435	3.12144	3.57843	3.37653	3.03941	3.86268	2.89113	4.5161	2.9711	3.97168	3.21787	2.21475	3.75429	3.21743	3.67548	6.48809	3.13506	2.99139	3.287	4.20251	2.91105	6.87463	3.55274	4.92446	3.27313	6.42359	5.26814	6.03122	3.19023	4.4017	3.35472	4.18629	16.3356	3.85171	3.97361	4.67079	3.68107	2.893	4.55242	3.93727	2.77843	3.90567	4.26905	8.00529	3.54961	7.15989	2.70859
[truncated: 89 more columns]
