# Supplementary material for: A concept for holistic whole body MRI data analysis, Imiomics
Source: PLoS One. 2017 Feb 27;12(2):e0169966. doi: 10.1371/journal.pone.0169966 (PMC5328256; doi:10.1371/journal.pone.0169966)
Supplement: S1 File — (ZIP) [file pone.0169966.s001.zip › S_table1_male_IME.xls]

## Sheet: Sheet1
	500107_500001	500107_500005	500107_500008	500107_500009	500107_500015	500107_500017	500107_500018	500107_500020	500107_500023	500107_500026	500107_500038	500107_500055	500107_500056	500107_500057	500107_500064	500107_500065	500107_500066	500107_500067	500107_500071	500107_500072	500107_500073	500107_500076	500107_500077	500107_500090	500107_500091	500107_500094	500107_500096	500107_500097	500107_500100	500107_500101		500107_500111	500107_500127	500107_500129	500107_500131	500107_500132	500107_500137	500107_500142	500107_500143	500107_500150	500107_500151	500107_500152	500107_500155	500107_500156	500107_500159	500107_500161	500107_500162	500107_500170	500107_500172
bodypart 1	60.6404	104.14	103.847	73.3028	59.2269	86.6359	98.6504	68.751	115.768	86.5271	84.8998	58.9111	50.7989	66.1819	74.3675	73.5911	82.3325	98.1321	97.5325	71.6952	81.9478	89.0663	105.883	99.7764	130.304	50.9499	72.0568	69.5445	75.4338	102.251		59.6929	82.6611	76.791	88.0772	80.5664	81.1988	106.625	83.3552	77.1906	62.87	54.3406	54.9348	52.2041	98.693	55.4578	86.2735	58.9326	55.1134
bodypart 2	55.6905	97.8889	91.6304	80.8687	54.4834	78.3047	80.2393	78.7062	95.429	60.2301	66.4858	55.7212	46.0118	60.2494	67.9627	57.1118	74.2554	70.305	87.5612	62.1183	63.1993	67.6005	100.315	81.4972	93.6341	54.7364	64.8777	71.2303	92.7725	96.0098		58.4761	55.9721	68.755	88.0661	91.2057	66.6392	72.5774	68.1108	103.539	54.3512	40.963	49.2015	49.6763	101.024	64.0368	100.187	54.8576	61.9468
bodypart 3	53.1185	88.2758	88.2673	73.212	59.789	86.499	73.1648	58.845	91.486	73.4267	59.7347	62.173	44.7909	56.0948	78.0842	71.3771	95.9822	71.0903	103.012	46.6137	71.6365	85.2224	47.7216	68.7795	90.7631	50.2916	71.7374	75.1202	80.2705	106.142		71.3157	58.9942	59.2532	87.8423	110.309	81.6267	76.0191	87.6933	78.2164	51.9712	77.2604	56.9567	63.3437	74.5093	64.4916	74.5565	61.4465	52.1746
bodypart 4	63.228	87.788	60.4572	64.7147	46.6471	85.4399	59.6404	69.6628	65.1148	60.326	45.2187	54.2646	54.4882	58.0231	78.4643	58.5989	66.2514	69.53	82.8403	46.5588	67.8237	77.9287	43.7684	54.2866	92.9969	36.759	70.0853	86.1041	83.06	95.4834		58.8454	44.6398	67.2455	73.2972	95.6524	72.1315	56.6895	83.5779	76.5843	37.6244	70.4539	57.2108	49.8264	63.6268	52.5688	63.1531	54.9444	46.8183
bodypart 5	68.961	102.153	77.0292	81.9837	58.7736	67.99	59.4109	81.2915	109.542	73.0994	87.9163	73.4182	60.762	63.635	68.7657	70.2998	91.09	91.8598	90.9082	72.2825	62.6609	87.208	61.8943	68.3112	85.7335	56.5615	68.3162	74.7515	90.8902	89.3993		58.6761	75.0334	61.0293	62.5744	79.0683	88.5824	99.3247	96.7949	91.1993	60.1006	95.638	90.6471	59.0277	66.0362	59.6891	70.8093	63.1386	60.9652
bodypart 6	85.4194	98.1915	93.2926	100.633	75.3709	101.198	73.3481	115.076	93.8617	78.198	85.575	69.8334	86.6026	78.7556	85.2973	76.3304	91.5825	93.6685	75.1246	79.3331	90.5934	110.229	80.18	97.9653	107.04	83.0526	96.4167	119.949	111.895	102.951		95.612	92.4897	101.685	80.0382	102.715	99.0508	82.7773	86.1612	117.843	71.5091	123.038	86.7274	83.8222	88.8023	79.7545	89.4462	99.5099	84.6544
bodypart 7	43.397	54.7927	56.6091	45.705	27.0681	48.2025	37.0164	67.0036	53.3987	31.4838	56.24	40.803	53.2624	45.2456	61.4224	82.004	45.1062	43.2919	43.7086	43.4597	74.3522	49.2303	42.0202	34.6416	73.9136	43.0481	35.7914	95.4279	36.1376	35.8836		35.1929	32.8267	75.0722	48.1244	59.0029	57.8787	46.3497	70.5165	36.9782	19.2866	62.0895	30.9711	45.5442	45.0761	44.2265	36.757	70.1306	39.3028
bodypart 8	95.7187	107.94	120.882	125.344	97.4334	126.192	132.188	90.5164	134.917	99.8367	113.562	163.95	106.959	93.0676	102.781	97.0836	91.5339	101.611	124.661	137.984	89.4487	110.373	123.728	88.3606	131.742	94.2766	132.914	110.68	105.602	132.744		134.297	101.582	165.205	87.7983	104.347	85.2318	108.629	82.0214	92.7179	115.581	143.064	123.741	77.3757	116.213	123.832	93.9281	94.098	100.3
bodypart 9	89.5988	137.318	130.398	86.5824	116.146	100.835	105.691	108.976	144.418	99.6275	143.933	135.591	92.7421	95.0864	99.264	85.56	93.9862	108.455	119.116	126.768	97.3175	132.925	115.262	106.441	122.479	112.562	91.124	123.189	88.9328	108.905		114.815	99.0691	142.659	104.348	126.336	98.4966	94.8941	103.963	93.5685	102.541	123.456	113.406	82.4816	102.437	208.868	103.278	95.2341	75.052
[truncated: 74 more columns]
