# Supplementary material for: A concept for holistic whole body MRI data analysis, Imiomics
Source: PLoS One. 2017 Feb 27;12(2):e0169966. doi: 10.1371/journal.pone.0169966 (PMC5328256; doi:10.1371/journal.pone.0169966)
Supplement: S1 File — (ZIP) [file pone.0169966.s001.zip › S_table1_male_VME.xls]

## Sheet: Sheet1
	500107_500001	500107_500005	500107_500008	500107_500009	500107_500015	500107_500017	500107_500018	500107_500020	500107_500023	500107_500026	500107_500038	500107_500055	500107_500056	500107_500057	500107_500064	500107_500065	500107_500066	500107_500067	500107_500071	500107_500072	500107_500073	500107_500076	500107_500077	500107_500090	500107_500091	500107_500094	500107_500096	500107_500097	500107_500100	500107_500101		500107_500111	500107_500127	500107_500129	500107_500131	500107_500132	500107_500137	500107_500142	500107_500143	500107_500150	500107_500151	500107_500152	500107_500155	500107_500156	500107_500159	500107_500161	500107_500162	500107_500170	500107_500172
bodypart 1	3.22684	3.06992	3.30897	1.81431	2.23062	3.22438	4.8789	2.14677	3.30235	3.59409	2.65261	1.97288	2.02282	1.92598	3.22595	2.47761	2.44832	4.3697	3.28685	2.18865	2.92725	2.66895	4.9343	3.03724	3.88088	1.6568	2.18021	2.09479	2.40045	3.5728		1.5921	2.54284	2.10042	5.63277	3.39249	2.60888	3.51393	6.73939	2.64168	2.06499	1.71685	1.53306	1.49094	3.80062	2.01873	3.74956	1.88951	2.24337
bodypart 2	2.85175	3.56351	3.84629	3.0711	2.46342	3.57142	3.15984	2.95223	3.42915	2.47324	2.20345	2.01374	1.63651	1.65254	3.31727	2.32238	3.08082	3.32569	3.43754	2.38835	2.58606	2.38091	6.11148	3.0167	3.46359	1.88921	2.55379	2.2971	3.95056	3.66018		2.07216	2.01889	2.18322	7.44195	5.62878	2.30373	2.35661	5.67888	7.20406	2.54729	1.43106	1.57454	1.47916	5.24636	2.49701	5.2628	2.03814	3.5591
bodypart 3	1.76683	4.82791	4.66866	4.13012	2.61871	3.22235	3.87436	2.69152	3.48184	3.59582	3.01351	2.82392	1.80645	2.55851	2.72948	4.06977	4.9049	3.67416	3.68297	2.5088	2.68997	4.26584	1.90155	3.03994	4.65589	2.0508	3.25254	2.99083	3.94872	5.16943		2.69413	2.70187	2.33144	3.75585	4.24617	4.29138	3.35678	4.37896	4.07688	2.14075	4.0858	2.7189	2.38983	3.09348	3.25912	2.90387	2.24119	2.37811
bodypart 4	2.9405	4.57082	2.99793	4.11094	2.12152	3.24296	3.82441	3.44554	2.83529	4.15476	2.77861	2.44647	2.36663	2.69772	4.42732	2.81611	3.97693	3.67509	3.26343	2.22716	3.30878	4.28178	1.91885	3.18609	4.67238	1.50323	2.98919	5.06537	4.86887	4.38747		2.52679	2.01999	2.88526	3.0979	4.12664	3.87481	2.87807	4.84754	5.06915	1.66472	3.54361	2.63975	1.92244	3.06782	2.63359	2.70523	2.0294	1.9716
bodypart 5	2.66576	5.88655	3.0447	4.04367	2.31787	2.49898	2.60261	3.34489	6.1575	3.15156	3.63506	2.8085	2.84547	2.62084	3.40393	3.77244	3.50064	5.36063	4.16082	2.72567	2.51539	3.70858	2.66455	3.19948	4.26661	2.31961	2.65797	3.04677	4.50549	3.92734		2.35223	3.89959	2.39742	2.86313	3.20778	3.99031	3.95795	5.04047	4.14598	2.5402	4.90505	4.75103	2.38106	2.87973	2.12292	3.07706	2.45498	2.39951
bodypart 6	4.48348	4.87115	4.76905	4.75967	4.64102	5.91339	4.08528	6.09207	4.53116	5.43234	4.85384	3.75033	3.91448	4.94675	4.43826	4.21097	4.92629	4.72218	3.70958	3.96251	4.09842	5.81246	4.02135	5.14738	6.00631	4.49519	4.39718	6.93376	5.60522	5.06642		6.10072	4.83949	5.28754	3.89374	4.99201	5.16231	5.12795	4.45508	6.87562	3.71437	8.18007	4.06782	4.05391	4.35408	5.34011	4.45781	5.0283	3.82174
bodypart 7	1.86591	2.27593	2.55169	2.27483	1.56805	1.95558	2.1316	2.50491	2.69101	1.84674	2.99048	1.91627	2.88406	2.11155	2.11105	4.17354	1.92263	2.40767	1.79505	2.29922	3.97477	2.28144	2.37799	1.65755	3.11066	1.67523	1.36595	4.53646	1.67886	1.14472		1.70112	1.55208	3.43308	2.11054	2.90121	2.59317	2.14138	4.58594	1.6579	1.13053	2.65813	1.14172	2.11436	2.03638	2.27135	1.65421	2.73934	1.89096
bodypart 8	3.82968	4.70433	5.70577	7.13935	5.86594	5.44068	6.68548	3.51473	9.40552	4.86656	5.68447	10.3823	3.7364	3.34219	4.47473	4.67964	3.2893	6.16738	8.9314	8.16921	3.43754	5.31279	8.64679	2.96073	7.53176	3.67926	9.73176	5.48166	4.50938	5.97465		7.69637	3.62942	11.6967	3.21242	3.83298	3.45101	5.53999	3.31384	3.48157	5.55381	11.6495	9.88357	2.56531	4.83938	5.16453	3.94956	4.51699	5.58498
bodypart 9	4.16555	6.29784	5.57162	3.31786	7.05888	3.9597	5.67988	6.07237	8.34763	5.68995	10.563	6.84548	5.77392	3.64448	5.0408	4.34644	3.89172	6.12914	4.26647	6.8549	4.42286	5.91876	4.45483	5.46073	5.55422	4.9487	4.60001	5.47671	3.3569	4.14797		5.32693	4.37505	7.86469	4.11371	6.0811	4.79628	4.10236	4.51947	4.21173	5.78828	4.82579	4.91857	3.0603	4.58211	37.2264	4.69545	5.30654	3.15822
[truncated: 74 more columns]
