# Supplementary material for: A concept for holistic whole body MRI data analysis, Imiomics
Source: PLoS One. 2017 Feb 27;12(2):e0169966. doi: 10.1371/journal.pone.0169966 (PMC5328256; doi:10.1371/journal.pone.0169966)
Supplement: S1 File — (ZIP) [file pone.0169966.s001.zip › S_table2_female.xlsx]

## Sheet: Sheet1
	500158_500002	500158_500003	500158_500006	500158_500007	500158_500010	500158_500021	500158_500022	500158_500028	500158_500031	500158_500032	500158_500043	500158_500053	500158_500059	500158_500061	500158_500062	500158_500068	500158_500070	500158_500074	500158_500075	500158_500078	500158_500079	500158_500081	500158_500085	500158_500092	500158_500095	500158_500098	500158_500099	500158_500102	500158_500109	500158_500110	500158_500116	500158_500117	500158_500124	500158_500126	500158_500128	500158_500130	500158_500133	500158_500136	500158_500139	500158_500148	500158_500153	500158_500154	500158_500157	500158_500163	500158_500164	500158_500165	500158_500166	500158_500167	500158_500168
Dice fat bp 1	0.897889	0.838409	0.906816	0.829216	0.860116	0.702428	0.749938	0.755971	0.884663	0.877254	0.880294	0.878598	0.835214	0.899234	0.851164	0.890591	0.900387	0.83853	0.836921	0.797366	0.843789	0.871175	0.903933	0.913227	0.902465	0.903768	0.778586	0.851892	0.845089	0.880679	0.822017	0.828798	0.862598	0.867327	0.811806	0.893089	0.833289	0.891415	0.82711	0.894149	0.899826	0.839365	0.770038	0.758506	0.861626	0.852127	0.861313	0.770932	0.829434
Dice wat bp 1	0.959739	0.945338	0.966162	0.931581	0.94119	0.888408	0.894773	0.884111	0.963799	0.952788	0.954053	0.946492	0.93045	0.957972	0.943178	0.959131	0.966652	0.927031	0.921857	0.922885	0.940889	0.944679	0.960942	0.968024	0.964499	0.965981	0.908143	0.943642	0.932934	0.946966	0.924865	0.93597	0.951478	0.943939	0.937912	0.95131	0.931566	0.957193	0.929757	0.960184	0.957002	0.934378	0.917668	0.893031	0.945145	0.938816	0.94683	0.922976	0.925137
Dice fat bp 2	0.902181	0.885413	0.896374	0.799585	0.883962	0.754172	0.73329	0.85765	0.869086	0.910475	0.884423	0.861618	0.890356	0.929548	0.875477	0.909608	0.895765	0.847812	0.819506	0.756907	0.828681	0.903901	0.916181	0.890413	0.908161	0.89495	0.81374	0.867225	0.863255	0.882594	0.884876	0.839659	0.844519	0.789783	0.876918	0.897372	0.832508	0.899952	0.902149	0.910713	0.90397	0.888443	0.794506	0.880203	0.867929	0.861661	0.85036	0.855202	0.86901
Dice wat bp 2	0.965235	0.961799	0.957333	0.908174	0.942069	0.902198	0.871153	0.930953	0.935322	0.960026	0.957149	0.934902	0.953141	0.971963	0.947371	0.957653	0.952884	0.926895	0.91006	0.876313	0.940164	0.95506	0.959712	0.948438	0.954495	0.950748	0.916186	0.939848	0.938455	0.947319	0.95112	0.925677	0.928702	0.902923	0.950691	0.9573	0.930867	0.960727	0.956339	0.960583	0.957245	0.958173	0.911837	0.952307	0.939524	0.938531	0.947507	0.936605	0.941555
Dice fat bp 3	0.925151	0.949602	0.953113	0.922493	0.902894	0.896185	0.919906	0.936082	0.931272	0.94417	0.915668	0.935165	0.930879	0.9092	0.935502	0.924064	0.893875	0.929302	0.906557	0.90553	0.929147	0.941856	0.944992	0.950618	0.941516	0.95427	0.928139	0.934367	0.929705	0.891686	0.928118	0.923583	0.930429	0.932976	0.926426	0.939415	0.932319	0.920667	0.920544	0.931246	0.93477	0.928357	0.9111	0.922232	0.92678	0.94411	0.930928	0.896549	0.916681
Dice wat bp 3	0.927692	0.959561	0.960339	0.926503	0.907097	0.918883	0.924512	0.943122	0.939947	0.949602	0.925531	0.940186	0.937759	0.929531	0.940708	0.938541	0.909371	0.93219	0.915388	0.906238	0.93866	0.945427	0.953785	0.958289	0.94987	0.963806	0.938361	0.940984	0.933559	0.899056	0.934689	0.933305	0.936849	0.940768	0.933512	0.947289	0.945234	0.92288	0.931331	0.937567	0.939786	0.9389	0.930092	0.934809	0.928401	0.951313	0.936264	0.91732	0.934285
Dice fat bp 4	0.943869	0.958052	0.949863	0.929428	0.907371	0.914797	0.926959	0.935617	0.936204	0.937141	0.935553	0.946516	0.940846	0.933948	0.9394	0.939121	0.896419	0.936228	0.929626	0.910397	0.945678	0.945543	0.949865	0.952522	0.954672	0.958274	0.937359	0.943994	0.930629	0.906553	0.939085	0.94142	0.940878	0.941645	0.93024	0.932186	0.933791	0.932148	0.926025	0.940118	0.933768	0.946177	0.924194	0.953685	0.933157	0.943547	0.929397	0.921763	0.91893
Dice wat bp 4	0.945795	0.960057	0.952613	0.925237	0.90133	0.92445	0.927707	0.932392	0.934643	0.934731	0.937057	0.94608	0.940547	0.938162	0.936933	0.943138	0.904367	0.93283	0.93173	0.903652	0.946261	0.945146	0.952942	0.957811	0.955111	0.963198	0.935028	0.945463	0.921418	0.909543	0.939417	0.942899	0.940274	0.942977	0.926225	0.930106	0.936166	0.929103	0.925285	0.938043	0.929452	0.948132	0.921123	0.956248	0.927184	0.9462	0.926929	0.922655	0.919476
Dice fat bp 5	0.918565	0.928944	0.927899	0.904897	0.937329	0.917113	0.907935	0.869292	0.94524	0.920231	0.911405	0.929759	0.923988	0.914778	0.927267	0.92444	0.910222	0.915462	0.923543	0.863787	0.907079	0.91191	0.924871	0.934828	0.915577	0.910437	0.914704	0.91367	0.908835	0.878387	0.92913	0.898156	0.928395	0.912457	0.926093	0.904105	0.942651	0.917459	0.904482	0.910929	0.912287	0.926541	0.929977	0.928737	0.906505	0.888563	0.919558	0.910488	0.942714
Dice wat bp 5	0.923777	0.935952	0.936738	0.914631	0.947266	0.930359	0.913703	0.878372	0.953663	0.92617	0.92119	0.938406	0.935299	0.923703	0.936563	0.934392	0.918481	0.922804	0.93426	0.865651	0.914416	0.916686	0.929384	0.945427	0.922385	0.915329	0.926192	0.920456	0.919126	0.887541	0.937741	0.907242	0.938822	0.920998	0.928519	0.9153	0.949723	0.92479	0.908072	0.915626	0.920245	0.932007	0.939744	0.936768	0.916203	0.894932	0.923882	0.917976	0.950507
Dice fat bp 6	0.901021	0.910825	0.907593	0.857819	0.910029	0.881696	0.873454	0.907958	0.904991	0.900647	0.877181	0.909628	0.899923	0.86699	0.888129	0.896941	0.827011	0.89068	0.880821	0.862642	0.891276	0.887111	0.893385	0.907291	0.892161	0.915443	0.890596	0.906812	0.875664	0.886797	0.892538	0.870747	0.884481	0.880589	0.90744	0.88704	0.870168	0.885035	0.873999	0.91238	0.869583	0.895715	0.887704	0.892961	0.8627	0.867226	0.910057	0.892565	0.906229
Dice wat bp 6	0.926845	0.934547	0.924925	0.885782	0.935885	0.912378	0.900457	0.934739	0.934007	0.927501	0.913748	0.930778	0.922568	0.901238	0.909826	0.923358	0.880755	0.914346	0.912392	0.894532	0.916083	0.910115	0.912375	0.932309	0.917818	0.932626	0.916272	0.929371	0.903453	0.913012	0.917021	0.888055	0.916173	0.907923	0.927661	0.914571	0.907334	0.910982	0.911089	0.928692	0.894518	0.917012	0.90837	0.924436	0.893263	0.908113	0.928611	0.919115	0.930754
Dice fat bp 7	0.838912	0.784056	0.857366	0.876529	0.835314	0.810195	0.861767	0.818595	0.804194	0.854914	0.782772	0.870568	0.883145	0.82866	0.811771	0.570725	0.794499	0.83763	0.780385	0.775589	0.761967	0.793707	0.754651	0.853019	0.730824	0.865121	0.818784	0.886957	0.863435	0.73847	0.764846	0.805483	0.579589	0.770398	0.81166	0.818073	0.794885	0.807892	0.732274	0.842917	0.837141	0.819989	0.812543	0.829538	0.757537	0.79712	0.854811	0.801453	0.796579
Dice wat bp 7	0.974879	0.960144	0.973744	0.980819	0.970246	0.965168	0.980133	0.96472	0.962951	0.975191	0.960655	0.977211	0.982998	0.967494	0.966174	0.900045	0.957186	0.973731	0.955745	0.957232	0.948788	0.963495	0.946447	0.976941	0.947533	0.975699	0.971978	0.980651	0.976986	0.955409	0.95339	0.964641	0.91334	0.96453	0.96732	0.967507	0.963773	0.960993	0.949471	0.972156	0.9717	0.965809	0.965675	0.974007	0.949355	0.965658	0.975369	0.966798	0.963887
Dice fat bp 8	0.855687	0.813294	0.813483	0.857122	0.806113	0.845042	0.852496	0.736499	0.841622	0.845774	0.785882	0.828281	0.910912	0.800736	0.856921	0.816802	0.783723	0.844788	0.82595	0.79755	0.809883	0.848168	0.803781	0.857723	0.879263	0.845377	0.806048	0.836986	0.846379	0.818818	0.857746	0.877229	0.86121	0.752652	0.874482	0.82521	0.773173	0.834293	0.804773	0.782572	0.920412	0.875508	0.827372	0.867065	0.887249	0.823097	0.838137	0.842944	0.770182
Dice wat bp 8	0.906173	0.873224	0.872413	0.896577	0.857851	0.891463	0.905848	0.814342	0.905663	0.897407	0.848507	0.871603	0.945891	0.862685	0.901921	0.87051	0.847526	0.892127	0.882544	0.865091	0.870205	0.898442	0.865415	0.923935	0.929903	0.884525	0.873651	0.885294	0.904007	0.893016	0.899655	0.92552	0.904183	0.812025	0.921537	0.880811	0.854762	0.887968	0.878642	0.84121	0.956957	0.918648	0.882732	0.921431	0.924084	0.892609	0.893091	0.901602	0.860539
Dice fat bp 9	0.836385	0.842554	0.93593	0.91913	0.889998	0.809909	0.890946	0.85766	0.834217	0.915673	0.847627	0.888819	0.906581	0.894149	0.82815	0.915355	0.781184	0.932286	0.759652	0.906351	0.755736	0.809101	0.913432	0.827265	0.910396	0.925953	0.906003	0.836424	0.904398	0.780531	0.813658	0.835828	0.826795	0.840946	0.860683	0.805448	0.756362	0.865664	0.73668	0.882706	0.94149	0.848704	0.842981	0.889911	0.811717	0.76631	0.913973	0.816602	0.828194
Dice wat bp 9	0.897033	0.895105	0.963034	0.950795	0.935201	0.871014	0.936771	0.907522	0.87347	0.948313	0.911945	0.935992	0.948663	0.94898	0.881958	0.956113	0.834759	0.968081	0.815108	0.947973	0.835099	0.886434	0.949144	0.872184	0.94658	0.95921	0.946085	0.879109	0.944704	0.847928	0.872158	0.888056	0.872244	0.891305	0.916205	0.849101	0.818477	0.910794	0.810024	0.934106	0.976511	0.902331	0.895702	0.936367	0.876655	0.818123	0.950437	0.882316	0.867299
[truncated: 89 more columns]
