# Supplementary material for: A concept for holistic whole body MRI data analysis, Imiomics
Source: PLoS One. 2017 Feb 27;12(2):e0169966. doi: 10.1371/journal.pone.0169966 (PMC5328256; doi:10.1371/journal.pone.0169966)
Supplement: S1 File — (ZIP) [file pone.0169966.s001.zip › S_table2_male.xlsx]

## Sheet: Sheet1
	500127_500001	500127_500005	500127_500008	500127_500009	500127_500015	500127_500017	500127_500018	500127_500020	500127_500023	500127_500026	500127_500038	500127_500055	500127_500056	500127_500057	500127_500064	500127_500065	500127_500066	500127_500067	500127_500071	500127_500072	500127_500073	500127_500076	500127_500077	500127_500090	500127_500091	500127_500094	500127_500096	500127_500097	500127_500100	500127_500101	500127_500107	500127_500111	500127_500129	500127_500131	500127_500132	500127_500137	500127_500142	500127_500143	500127_500150	500127_500151	500127_500152	500127_500155	500127_500156	500127_500159	500127_500161	500127_500162	500127_500170	500127_500172	500127_500174
Dice fat bp 1	0.891985	0.905491	0.863862	0.89347	0.863143	0.900301	0.713851	0.905894	0.89065	0.817467	0.855933	0.874545	0.885993	0.916574	0.883203	0.86025	0.89573	0.896315	0.880595	0.826816	0.902625	0.868384	0.860916	0.823655	0.823443	0.852132	0.852544	0.787416	0.840451	0.905785	0.818351	0.863358	0.878122	0.867682	0.8944	0.846739	0.818549	0.873165	0.810593	0.902846	0.912965	0.846793	0.887839	0.894197	0.881182	0.915627	0.908388	0.847206	0.886242
Dice wat bp 1	0.958092	0.96516	0.952257	0.960296	0.947798	0.964436	0.862738	0.964483	0.960887	0.91519	0.935557	0.953308	0.952668	0.970254	0.958336	0.953627	0.967585	0.967119	0.958099	0.909342	0.964544	0.92328	0.941506	0.921839	0.926221	0.934702	0.939801	0.901379	0.919654	0.968356	0.922161	0.951239	0.93974	0.946595	0.961206	0.904075	0.910088	0.948819	0.89495	0.967281	0.969547	0.923586	0.96223	0.961094	0.954125	0.974458	0.965914	0.942415	0.958202
Dice fat bp 2	0.841411	0.907553	0.825148	0.861099	0.837402	0.88881	0.691706	0.892776	0.899479	0.838957	0.877093	0.850048	0.883923	0.839707	0.841379	0.850712	0.8984	0.871612	0.824198	0.802462	0.84101	0.866444	0.865511	0.770461	0.836319	0.827307	0.796767	0.780821	0.768585	0.906378	0.797695	0.863127	0.866254	0.80939	0.855942	0.842762	0.869402	0.841222	0.831041	0.877124	0.889675	0.873192	0.859843	0.802005	0.869483	0.893932	0.795752	0.890386	0.850445
Dice wat bp 2	0.924619	0.955198	0.930893	0.943638	0.939872	0.956679	0.859955	0.961963	0.959507	0.918408	0.943673	0.933066	0.950436	0.936862	0.936553	0.936606	0.9583	0.947858	0.926677	0.899723	0.9303	0.91806	0.945666	0.899106	0.922183	0.921275	0.912331	0.910626	0.894406	0.964773	0.908821	0.946476	0.938934	0.920678	0.944427	0.920888	0.946099	0.929343	0.905673	0.951856	0.955347	0.931486	0.939153	0.924459	0.946936	0.961218	0.910208	0.957696	0.938847
Dice fat bp 3	0.953225	0.939993	0.922655	0.921621	0.920968	0.913117	0.883505	0.950008	0.917545	0.898962	0.932515	0.915149	0.937589	0.946714	0.925621	0.911895	0.903043	0.930412	0.916574	0.924564	0.911043	0.938471	0.933892	0.933652	0.934876	0.938945	0.912416	0.934004	0.933071	0.941724	0.950849	0.92988	0.935502	0.917005	0.886762	0.909017	0.929257	0.8882	0.920369	0.930241	0.918972	0.912397	0.939453	0.935158	0.913239	0.933564	0.946069	0.921099	0.928785
Dice wat bp 3	0.974188	0.965211	0.954105	0.951355	0.952513	0.957091	0.930984	0.967929	0.948931	0.944317	0.957318	0.948387	0.96227	0.96776	0.96005	0.9447	0.951143	0.958577	0.956263	0.95345	0.952727	0.960546	0.9606	0.962009	0.957329	0.961044	0.950639	0.958067	0.955624	0.966208	0.973236	0.961999	0.961002	0.95735	0.937884	0.948117	0.959177	0.93427	0.949605	0.958203	0.948262	0.950332	0.960973	0.959572	0.946795	0.966962	0.967465	0.943801	0.961144
Dice fat bp 4	0.957379	0.945494	0.928512	0.925051	0.927752	0.912454	0.887992	0.951505	0.915076	0.908606	0.938931	0.933049	0.94619	0.948693	0.92536	0.935393	0.919342	0.930065	0.915519	0.912816	0.907276	0.939127	0.960483	0.933976	0.934135	0.943792	0.918479	0.932037	0.938539	0.931429	0.95362	0.93468	0.941587	0.924041	0.908742	0.909991	0.910677	0.875887	0.917	0.950711	0.946939	0.91745	0.929381	0.931759	0.918315	0.935851	0.93859	0.95552	0.940211
Dice wat bp 4	0.97873	0.972086	0.964193	0.957948	0.957327	0.960293	0.949358	0.972868	0.954192	0.95911	0.968486	0.96195	0.972192	0.975188	0.963698	0.962948	0.959881	0.96312	0.964924	0.944665	0.957727	0.965876	0.981224	0.966087	0.960466	0.970334	0.960049	0.959768	0.960877	0.963888	0.975161	0.968102	0.966144	0.966517	0.953307	0.94972	0.955421	0.928215	0.95353	0.97285	0.968985	0.955196	0.961963	0.96307	0.957098	0.970124	0.967252	0.973983	0.970207
Dice fat bp 5	0.906091	0.923523	0.907613	0.899569	0.885516	0.915951	0.86055	0.909606	0.877962	0.871639	0.923675	0.88048	0.896702	0.895256	0.88956	0.83323	0.8692	0.863725	0.911353	0.926879	0.892533	0.919559	0.9113	0.890804	0.910857	0.89638	0.928612	0.89898	0.873667	0.885393	0.908113	0.916521	0.910273	0.908821	0.898781	0.906132	0.892551	0.852657	0.898913	0.898227	0.911272	0.891552	0.90783	0.914239	0.899566	0.921791	0.923876	0.929145	0.892671
Dice wat bp 5	0.913501	0.934181	0.914315	0.907361	0.897821	0.926434	0.876529	0.920591	0.884351	0.886486	0.933237	0.894212	0.908267	0.906766	0.900986	0.856144	0.880183	0.877883	0.917581	0.93537	0.909763	0.928806	0.919024	0.901072	0.920065	0.905743	0.940105	0.90213	0.878384	0.89453	0.917342	0.926985	0.921075	0.922777	0.905084	0.913234	0.910987	0.863102	0.904913	0.914102	0.919303	0.902095	0.916006	0.925372	0.913599	0.931099	0.9336	0.934423	0.907707
Dice fat bp 6	0.885175	0.879813	0.87619	0.880702	0.827696	0.902921	0.789893	0.874689	0.874934	0.824376	0.895886	0.851648	0.892889	0.875789	0.886905	0.831314	0.867009	0.896298	0.885255	0.891255	0.897232	0.882607	0.897012	0.872466	0.890694	0.880075	0.887945	0.85247	0.858682	0.884044	0.838654	0.890515	0.887223	0.855126	0.881575	0.890587	0.835156	0.849275	0.855151	0.856338	0.850653	0.876811	0.88117	0.88432	0.878123	0.878982	0.892511	0.887045	0.857909
Dice wat bp 6	0.906567	0.905061	0.902608	0.900548	0.868245	0.917747	0.835685	0.899264	0.902325	0.863466	0.915347	0.887279	0.911874	0.904775	0.908454	0.870448	0.894453	0.919357	0.911322	0.916132	0.918743	0.902477	0.921037	0.902662	0.911341	0.905515	0.912354	0.876548	0.883029	0.910989	0.870335	0.911912	0.906973	0.892137	0.905172	0.90937	0.875716	0.883645	0.88164	0.890712	0.873501	0.900372	0.908	0.908682	0.909247	0.899023	0.912308	0.913203	0.893868
Dice fat bp 7	0.779543	0.832415	0.826678	0.833276	0.836255	0.747538	0.693107	0.780679	0.671747	0.838938	0.763766	0.824364	0.770086	0.795324	0.761848	0.643937	0.735362	0.857597	0.807136	0.863718	0.734303	0.726063	0.854573	0.869213	0.782868	0.814416	0.820939	0.71453	0.801933	0.680423	0.794522	0.824909	0.735215	0.755064	0.778979	0.682592	0.769843	0.628683	0.773244	0.7826	0.788802	0.785718	0.718546	0.754294	0.708369	0.779621	0.8127	0.722526	0.817251
Dice wat bp 7	0.957102	0.971973	0.972992	0.971245	0.977948	0.950766	0.937601	0.964249	0.925493	0.977836	0.956476	0.968158	0.954498	0.966706	0.953274	0.929757	0.953164	0.979018	0.962569	0.983939	0.946103	0.939112	0.983742	0.979698	0.959887	0.970636	0.97027	0.937279	0.959173	0.928297	0.960403	0.970827	0.952001	0.956861	0.957593	0.93744	0.956398	0.919373	0.957462	0.960668	0.963861	0.955441	0.940147	0.94932	0.94578	0.956668	0.97313	0.941743	0.973388
Dice fat bp 8	0.912996	0.891403	0.878103	0.891781	0.894443	0.907679	0.894713	0.876724	0.881743	0.854283	0.856586	0.859512	0.918062	0.817956	0.873154	0.879399	0.918064	0.872865	0.919193	0.870285	0.865366	0.88624	0.89511	0.789864	0.889565	0.904675	0.814821	0.788948	0.810392	0.865063	0.867887	0.850546	0.852703	0.876647	0.926591	0.89768	0.731344	0.818537	0.890702	0.927633	0.897814	0.844812	0.893831	0.920965	0.834024	0.921971	0.925866	0.861767	0.898977
Dice wat bp 8	0.964766	0.945964	0.942987	0.95534	0.955143	0.957678	0.955987	0.945412	0.951985	0.931265	0.922548	0.93031	0.963459	0.910797	0.940482	0.94546	0.963389	0.936233	0.963699	0.934014	0.934431	0.940744	0.945686	0.891185	0.945366	0.959062	0.901244	0.888778	0.907448	0.940328	0.937227	0.924825	0.929594	0.946276	0.970304	0.956116	0.860932	0.919558	0.942833	0.974813	0.951735	0.927713	0.952332	0.966643	0.922017	0.96825	0.971686	0.928742	0.958475
Dice fat bp 9	0.888421	0.883408	0.867483	0.896874	0.901342	0.884941	0.842298	0.883839	0.850762	0.837772	0.785516	0.897986	0.850122	0.870325	0.914488	0.810823	0.892133	0.902529	0.936717	0.870319	0.88176	0.921309	0.888896	0.89591	0.910408	0.849793	0.870286	0.828103	0.887353	0.833325	0.840005	0.872128	0.84543	0.879474	0.919707	0.886854	0.86422	0.851311	0.878667	0.866595	0.868245	0.855708	0.85308	0.891438	0.797507	0.894914	0.881176	0.872952	0.901344
Dice wat bp 9	0.958779	0.951082	0.945405	0.96032	0.965036	0.95903	0.945495	0.955667	0.935678	0.936223	0.895354	0.965466	0.933274	0.95162	0.968176	0.917518	0.95912	0.966371	0.978067	0.947603	0.95231	0.971775	0.95713	0.961319	0.968179	0.93387	0.95346	0.924865	0.954993	0.924667	0.929037	0.954336	0.928673	0.958798	0.971864	0.956465	0.94523	0.943627	0.950593	0.953045	0.945663	0.941418	0.939178	0.962269	0.915457	0.958072	0.958247	0.943355	0.96784
[truncated: 83 more columns]

## Sheet: Sheet2
bodypart 2	500127_500001	500127_500005	500127_500008	500127_500009	500127_500015	500127_500017	500127_500018	500127_500020	500127_500023	500127_500026	500127_500038	500127_500055	500127_500056	500127_500057	500127_500064	500127_500065	500127_500066	500127_500067	500127_500071	500127_500072	500127_500073	500127_500076	500127_500077	500127_500090	500127_500091	500127_500094	500127_500096	500127_500097	500127_500100	500127_500101	500127_500107	500127_500111	500127_500129	500127_500131	500127_500132	500127_500137	500127_500142	500127_500143	500127_500150	500127_500151	500127_500152	500127_500155	500127_500156	500127_500159	500127_500161	500127_500162	500127_500170	500127_500172	500127_500174
TP_fat	32038	34929	31099	32618	31761	33817	26280	33792	34097	31119	32577	32210	33228	31785	31810	31900	34552	32770	31036	29397	31799	31432	32667	28561	31699	30600	30266	29834	29496	34383	30034	32596	32993	30771	32278	31628	33059	32170	30692	33400	33563	32450	32527	30003	33126	33855	29633	33503	32396
TN_fat	93342	95412	93178	94316	93362	95179	87751	95548	95739	94391	95750	93883	95502	93537	93653	94361	95090	95033	93181	93587	93635	96335	94638	91878	93350	94082	91751	90874	90199	95971	92189	94523	94276	92193	94314	94027	94466	93143	94285	94699	95570	95582	94326	92640	94386	95568	92612	95705	93667
FP_fat	5411	3341	5575	4437	5391	3574	11002	3205	3014	4362	3003	4870	3251	5216	5100	4392	3663	3720	5572	5166	5118	2418	4115	6875	5403	4671	7002	7879	8554	2782	6564	4230	4477	6560	4439	4726	4287	5610	4468	4054	3183	3171	4427	6113	4367	3185	6141	3048	5086
FN_fat	6666	3775	7605	6086	6943	4887	12424	4912	4607	7585	6127	6494	5476	6919	6894	6804	4152	5934	7668	9307	6905	7272	6037	10143	7005	8104	8438	8870	9208	4321	8670	6108	5711	7933	6426	7076	5645	6534	8012	5304	5141	6254	6177	8701	5578	4849	9071	5201	6308
Dice	0.841411	0.907553	0.825148	0.861099	0.837402	0.88881	0.691706	0.892776	0.899479	0.838957	0.877093	0.850048	0.883923	0.839707	0.841379	0.850712	0.8984	0.871612	0.824198	0.802462	0.84101	0.866444	0.865511	0.770461	0.836319	0.827307	0.796767	0.780821	0.768585	0.906378	0.797695	0.863127	0.866254	0.80939	0.855942	0.842762	0.869402	0.841222	0.831041	0.877124	0.889675	0.873192	0.859843	0.802005	0.869483	0.893932	0.795752	0.890386	0.850445
TP_wat	52155	53920	53093	53501	53185	54248	49143	54741	54381	50748	52698	52784	53472	53388	53568	52678	54304	53381	52563	50268	52848	50558	53981	50483	51900	51491	52090	51892	50601	54912	51183	53615	52985	53444	53311	52073	53886	52644	51017	53817	53701	51337	53172	52837	53384	54713	50867	54559	53403
TN_wat	76798	78479	76481	77565	77467	78296	72308	78387	78486	77692	78468	77100	78408	76873	76631	77648	78427	78203	76576	75984	76690	77874	77273	75644	76798	77166	75356	75379	74908	78535	76004	77778	77580	74804	77872	76437	77431	76808	75813	78196	78736	78568	77395	75985	78090	78329	76554	78078	77097
FP_wat	4042	2361	4359	3275	3373	2544	8532	2453	2354	3148	2372	3740	2432	3967	4209	3192	2413	2637	4264	4856	4150	2966	3567	5196	4042	3674	5484	5461	5932	2305	4836	3062	3260	6036	2968	4403	3409	4032	5027	2644	2104	2272	3445	4855	2750	2511	4286	2762	3743
FN_wat	4462	2697	3524	3116	3432	2369	7474	1876	2236	5869	3919	3833	3145	3229	3049	3939	2313	3236	4054	6349	3769	6059	2636	6134	4717	5126	4527	4725	6016	1705	5434	3002	3632	3173	3306	4544	2731	3973	5600	2800	2916	5280	3445	3780	3233	1904	5750	2058	3214
Dice	0.924619	0.955198	0.930893	0.943638	0.939872	0.956679	0.859955	0.961963	0.959507	0.918408	0.943673	0.933066	0.950436	0.936862	0.936553	0.936606	0.9583	0.947858	0.926677	0.899723	0.9303	0.91806	0.945666	0.899106	0.922183	0.921275	0.912331	0.910626	0.894406	0.964773	0.908821	0.946476	0.938934	0.920678	0.944427	0.920888	0.946099	0.929343	0.905673	0.951856	0.955347	0.931486	0.939153	0.924459	0.946936	0.961218	0.910208	0.957696	0.938847
[truncated: 83 more columns]

## Sheet: Sheet3
bodypart 3	500127_500001	500127_500005	500127_500008	500127_500009	500127_500015	500127_500017	500127_500018	500127_500020	500127_500023	500127_500026	500127_500038	500127_500055	500127_500056	500127_500057	500127_500064	500127_500065	500127_500066	500127_500067	500127_500071	500127_500072	500127_500073	500127_500076	500127_500077	500127_500090	500127_500091	500127_500094	500127_500096	500127_500097	500127_500100	500127_500101	500127_500107	500127_500111	500127_500129	500127_500131	500127_500132	500127_500137	500127_500142	500127_500143	500127_500150	500127_500151	500127_500152	500127_500155	500127_500156	500127_500159	500127_500161	500127_500162	500127_500170	500127_500172	500127_500174
TP_fat	99654	98563	96882	97601	97443	96091	93913	99557	95543	94956	98198	97139	98430	99023	97131	95770	93371	96688	95512	97505	94917	97928	97764	97209	98563	98531	97900	97807	98704	98881	99193	99069	98028	96523	93141	94665	97914	93650	96468	97792	95449	96710	99504	97673	96980	97612	99771	96615	96986
TN_fat	166386	164673	162695	161618	161653	161443	157141	165785	163105	159519	163409	160668	164286	165650	163079	161544	162399	164669	162921	162404	162367	165051	164215	164795	163525	164475	159125	164191	162956	164701	166372	161810	164275	161825	158891	162205	162998	158594	162659	163361	163539	160539	163490	164602	160413	164315	164674	162653	163961
FP_fat	3727	5440	7418	8495	8460	8670	12972	4328	7008	10594	6704	9445	5827	4463	7034	8569	7714	5444	7192	7709	7746	5062	5898	5318	6588	5638	10988	5922	7157	5412	3741	8303	5838	8288	11222	7908	7115	11519	7454	6752	6574	9574	6623	5511	9700	5798	5439	7460	6152
FN_fat	6053	7144	8825	8106	8264	9616	11794	6150	10164	10751	7509	8568	7277	6684	8576	9937	12336	9019	10195	8202	10790	7779	7943	8498	7144	7176	7807	7900	7003	6826	6514	6638	7679	9184	12566	11042	7793	12057	9239	7915	10258	8997	6203	8034	8727	8095	5936	9092	8721
Dice	0.953225	0.939993	0.922655	0.921621	0.920968	0.913117	0.883505	0.950008	0.917545	0.898962	0.932515	0.915149	0.937589	0.946714	0.925621	0.911895	0.903043	0.930412	0.916574	0.924564	0.911043	0.938471	0.933892	0.933652	0.934876	0.938945	0.912416	0.934004	0.933071	0.941724	0.950849	0.92988	0.935502	0.917005	0.886762	0.909017	0.929257	0.8882	0.920369	0.930241	0.918972	0.912397	0.939453	0.935158	0.913239	0.933564	0.946069	0.921099	0.928785
TP_wat	137040	134826	133881	131913	132445	133161	128843	135857	132847	131549	133340	131547	134788	135798	134394	132513	132966	134923	133163	133022	132975	135000	134571	135028	133679	134610	131684	134344	133387	134987	136562	133614	134398	133154	130304	133319	133622	130064	132863	133859	133446	132185	133728	134651	131444	134926	135212	132327	134813
TN_wat	131518	131275	129059	130417	130169	130719	127874	130960	128674	128757	130590	129955	130462	130974	130241	127793	129194	129236	130476	129809	129649	129730	130210	130127	130224	130297	130461	129716	130045	131391	131747	131650	130514	130802	128256	127910	130824	127455	128855	130283	127812	129818	131230	129823	129603	131674	131514	127734	130107
FP_wat	4141	4384	6600	5242	5490	4940	7785	4699	6985	6902	5069	5704	5197	4685	5418	7866	6465	6423	5183	5850	6010	5929	5449	5532	5435	5362	5198	5943	5614	4268	3912	4009	5145	4857	7403	7749	4835	8204	6804	5376	7847	5841	4429	5836	6056	3985	4145	7925	5552
FN_wat	3121	5335	6280	8248	7716	7000	11318	4304	7314	8612	6821	8614	5373	4363	5767	7648	7195	5238	6998	7139	7186	5161	5590	5133	6482	5551	8477	5817	6774	5174	3599	6547	5763	7007	9857	6842	6539	10097	7298	6302	6715	7976	6433	5510	8717	5235	4949	7834	5348
Dice	0.974188	0.965211	0.954105	0.951355	0.952513	0.957091	0.930984	0.967929	0.948931	0.944317	0.957318	0.948387	0.96227	0.96776	0.96005	0.9447	0.951143	0.958577	0.956263	0.95345	0.952727	0.960546	0.9606	0.962009	0.957329	0.961044	0.950639	0.958067	0.955624	0.966208	0.973236	0.961999	0.961002	0.95735	0.937884	0.948117	0.959177	0.93427	0.949605	0.958203	0.948262	0.950332	0.960973	0.959572	0.946795	0.966962	0.967465	0.943801	0.961144
[truncated: 83 more columns]

## Sheet: Sheet4
bodypart 4	500127_500001	500127_500005	500127_500008	500127_500009	500127_500015	500127_500017	500127_500018	500127_500020	500127_500023	500127_500026	500127_500038	500127_500055	500127_500056	500127_500057	500127_500064	500127_500065	500127_500066	500127_500067	500127_500071	500127_500072	500127_500073	500127_500076	500127_500077	500127_500090	500127_500091	500127_500094	500127_500096	500127_500097	500127_500100	500127_500101	500127_500107	500127_500111	500127_500129	500127_500131	500127_500132	500127_500137	500127_500142	500127_500143	500127_500150	500127_500151	500127_500152	500127_500155	500127_500156	500127_500159	500127_500161	500127_500162	500127_500170	500127_500172	500127_500174
TP_fat	101970	100011	97868	97739	99943	97003	95183	100998	94547	96469	99514	99721	100572	100376	97619	99987	97345	98379	96579	96057	94731	98552	101634	98343	99696	99571	99187	98349	99274	98452	100945	100529	99151	98458	95696	95580	96692	92788	96351	101767	100447	99469	97895	97694	99414	99487	100516	101437	99338
TN_fat	175063	174570	173174	172535	170603	170495	166917	174819	174016	170236	173653	172080	174101	174879	172745	172313	171686	172938	171709	171706	172018	174784	176115	173865	172357	174681	169318	173420	173836	173164	175348	171532	174659	171467	171196	171624	170452	167028	172319	173793	174408	168743	173340	174108	169012	172986	172443	175231	174140
FP_fat	4071	4564	5960	6599	8531	8639	12217	4315	5118	8898	5481	7054	5033	4255	6389	6821	7448	6196	7425	7428	7116	4350	3019	5269	6777	4453	9816	5714	5298	5970	3786	7602	4475	7667	7938	7510	8682	12106	6815	5341	4726	10391	5794	5026	10122	6148	6691	3903	4994
FN_fat	5008	6967	9110	9239	7035	9975	11795	5980	12431	10509	7464	7257	6406	6602	9359	6991	9633	8599	10399	10921	12247	8426	5344	8635	7282	7407	7791	8629	7704	8526	6033	6449	7827	8520	11282	11398	10286	14190	10627	5211	6531	7509	9083	9284	7564	7491	6462	5541	7640
Dice	0.957379	0.945494	0.928512	0.925051	0.927752	0.912454	0.887992	0.951505	0.915076	0.908606	0.938931	0.933049	0.94619	0.948693	0.92536	0.935393	0.919342	0.930065	0.915519	0.912816	0.907276	0.939127	0.960483	0.933976	0.934135	0.943792	0.918479	0.932037	0.938539	0.931429	0.95362	0.93468	0.941587	0.924041	0.908742	0.909991	0.910677	0.875887	0.917	0.950711	0.946939	0.91745	0.929381	0.931759	0.918315	0.935851	0.93859	0.95552	0.940211
TP_wat	144094	143008	142434	141123	139474	140427	137647	143358	141740	140291	141919	141068	143357	143555	141693	141459	140276	141440	140794	140099	140784	143109	144810	142949	141199	143213	139823	141571	142034	141624	143922	141751	142943	141718	140536	140844	139256	136823	140443	142647	142702	138916	141498	142506	139085	142096	141772	143718	142649
TN_wat	135755	134891	133099	132599	134204	134072	133780	134758	130763	133859	134957	133884	134554	135252	133744	133767	134110	133840	135082	129600	132900	132891	135760	133127	133289	134142	134652	132672	132512	133876	134858	135020	133151	134575	131809	130355	133861	128126	131980	135503	134275	134164	133424	132677	134558	135264	134740	134716	134702
FP_wat	2939	3803	5595	6095	4490	4622	4914	3936	7931	4835	3737	4810	4140	3442	4950	4927	4584	4854	3612	9094	5794	5803	2934	5567	5405	4552	4042	6022	6182	4818	3836	3674	5543	4119	6885	8339	4833	10568	6714	3191	4419	4530	5270	6017	4136	3430	3954	3978	3992
FN_wat	3324	4410	4984	6295	7944	6991	9771	4060	5678	7127	5499	6350	4061	3863	5725	5959	7142	5978	6624	7319	6634	4309	2608	4469	6219	4205	7595	5847	5384	5794	3496	5667	4475	5700	6882	6574	8162	10595	6975	4771	4716	8502	5920	4912	8333	5322	5646	3700	4769
Dice	0.97873	0.972086	0.964193	0.957948	0.957327	0.960293	0.949358	0.972868	0.954192	0.95911	0.968486	0.96195	0.972192	0.975188	0.963698	0.962948	0.959881	0.96312	0.964924	0.944665	0.957727	0.965876	0.981224	0.966087	0.960466	0.970334	0.960049	0.959768	0.960877	0.963888	0.975161	0.968102	0.966144	0.966517	0.953307	0.94972	0.955421	0.928215	0.95353	0.97285	0.968985	0.955196	0.961963	0.96307	0.957098	0.970124	0.967252	0.973983	0.970207
[truncated: 83 more columns]

## Sheet: Sheet5
bodypart 5	500127_500001	500127_500005	500127_500008	500127_500009	500127_500015	500127_500017	500127_500018	500127_500020	500127_500023	500127_500026	500127_500038	500127_500055	500127_500056	500127_500057	500127_500064	500127_500065	500127_500066	500127_500067	500127_500071	500127_500072	500127_500073	500127_500076	500127_500077	500127_500090	500127_500091	500127_500094	500127_500096	500127_500097	500127_500100	500127_500101	500127_500107	500127_500111	500127_500129	500127_500131	500127_500132	500127_500137	500127_500142	500127_500143	500127_500150	500127_500151	500127_500152	500127_500155	500127_500156	500127_500159	500127_500161	500127_500162	500127_500170	500127_500172	500127_500174
TP_fat	97277	100742	98393	97247	95688	98931	94102	98212	93898	94354	100342	95094	95935	96257	95388	88052	93190	91475	98803	100305	94829	99099	98342	95577	99706	95901	101436	97827	95795	96468	98137	99377	97908	99256	96450	97807	95810	92414	97862	97746	98919	95528	99003	98640	98045	99830	99768	100875	96350
TN_fat	129304	129318	128321	127784	126315	129658	122145	129013	126743	124601	129820	125834	128707	127964	127672	123446	125508	126405	128721	130614	129080	130308	129259	127736	127523	128672	129713	126932	123246	125303	128748	129265	129535	127573	128571	128674	127867	122392	126873	126849	128563	127977	127639	129599	126807	129975	130536	130485	127226
FP_fat	7955	7941	8938	9475	10944	7601	15114	8246	10516	12658	7439	11425	8552	9295	9587	13813	11751	10854	8538	6645	8179	6951	8000	9523	9736	8587	7546	10327	14013	11956	8511	7994	7724	9686	8688	8585	9392	14867	10386	10410	8696	9282	9620	7660	10452	7284	6723	6774	10033
FN_fat	12209	8744	11093	12239	13798	10555	15384	11274	15588	15132	9144	14392	13551	13229	14098	21434	16296	18011	10683	9181	14657	10387	11144	13909	9780	13585	8050	11659	13691	13018	11349	10109	11578	10230	13036	11679	13676	17072	11624	11740	10567	13958	10483	10846	11441	9656	9718	8611	13136
Dice	0.906091	0.923523	0.907613	0.899569	0.885516	0.915951	0.86055	0.909606	0.877962	0.871639	0.923675	0.88048	0.896702	0.895256	0.88956	0.83323	0.8692	0.863725	0.911353	0.926879	0.892533	0.919559	0.9113	0.890804	0.910857	0.89638	0.928612	0.89898	0.873667	0.885393	0.908113	0.916521	0.910273	0.908821	0.898781	0.906132	0.892551	0.852657	0.898913	0.898227	0.911272	0.891552	0.90783	0.914239	0.899566	0.921791	0.923876	0.929145	0.892671
TP_wat	99768	101105	98853	98627	97687	100809	94780	100222	97016	96795	101287	97445	99834	98983	98685	94856	96582	97503	99669	101540	100361	101160	100101	98571	98958	99336	101404	97320	94143	96463	99655	100583	100493	99552	98823	99442	99871	93622	97603	98798	99567	99235	98838	100885	98623	101190	101438	101119	99044
TN_wat	128083	131393	129364	127979	126823	129926	125263	129233	124355	125161	130966	126244	126745	127407	126370	120012	123868	122116	129171	131173	126475	130077	129004	126530	130592	126734	132420	128309	126533	127535	129131	130317	129030	130531	127195	128407	127357	123424	128630	129379	129698	125970	129781	129588	129468	130579	130878	131433	127560
FP_wat	10992	7682	9711	11096	12252	9149	13812	9842	14720	13914	8109	12831	12330	11668	12705	19063	15207	16959	9904	7902	12600	8998	10071	12545	8483	12341	6655	10766	12542	11540	9944	8758	10045	8544	11880	10668	11718	15651	10445	9696	9377	13105	9294	9487	9607	8496	8197	7642	11515
FN_wat	7902	6565	8817	9043	9983	6861	12890	7448	10654	10875	6383	10225	7836	8687	8985	12814	11088	10167	8001	6130	7309	6510	7569	9099	8712	8334	6266	10350	13527	11207	8015	7087	7177	8118	8847	8228	7799	14048	10067	8872	8103	8435	8832	6785	9047	6480	6232	6551	8626
Dice	0.913501	0.934181	0.914315	0.907361	0.897821	0.926434	0.876529	0.920591	0.884351	0.886486	0.933237	0.894212	0.908267	0.906766	0.900986	0.856144	0.880183	0.877883	0.917581	0.93537	0.909763	0.928806	0.919024	0.901072	0.920065	0.905743	0.940105	0.90213	0.878384	0.89453	0.917342	0.926985	0.921075	0.922777	0.905084	0.913234	0.910987	0.863102	0.904913	0.914102	0.919303	0.902095	0.916006	0.925372	0.913599	0.931099	0.9336	0.934423	0.907707
[truncated: 83 more columns]

## Sheet: Sheet6
bodypart 6	500127_500001	500127_500005	500127_500008	500127_500009	500127_500015	500127_500017	500127_500018	500127_500020	500127_500023	500127_500026	500127_500038	500127_500055	500127_500056	500127_500057	500127_500064	500127_500065	500127_500066	500127_500067	500127_500071	500127_500072	500127_500073	500127_500076	500127_500077	500127_500090	500127_500091	500127_500094	500127_500096	500127_500097	500127_500100	500127_500101	500127_500107	500127_500111	500127_500129	500127_500131	500127_500132	500127_500137	500127_500142	500127_500143	500127_500150	500127_500151	500127_500152	500127_500155	500127_500156	500127_500159	500127_500161	500127_500162	500127_500170	500127_500172	500127_500174
TP_fat	284095	284254	281469	284065	271007	289513	254887	284384	279778	265168	286564	271903	285469	278284	282273	266031	277386	286344	282830	282911	285688	282574	287334	276632	284500	277676	285644	279427	283134	286928	266172	286329	283891	273774	284850	283539	269054	269161	277646	276306	280337	280207	280738	280787	282927	281791	288384	282812	275672
TN_fat	618723	614609	615509	615501	592684	624756	586040	610656	616761	598374	623355	609893	622565	619303	622262	602530	614041	623920	620374	624575	625391	618781	623211	619018	622196	623172	618786	600381	600196	614326	607936	619789	620461	609985	615144	623317	601258	611824	604820	607510	597751	617581	620068	622276	615061	617139	618677	621686	609536
FP_fat	35074	39188	38288	38296	61113	29041	67757	43141	37036	55423	30442	43904	31232	34494	31535	51267	39756	29877	33423	29222	28406	35016	30586	34779	31601	30625	35011	53416	53601	39471	45861	34008	33336	43812	38653	30480	52539	41973	48977	46287	56046	36216	33729	31521	38736	36658	35120	32111	44261
FN_fat	38632	38473	41258	38662	51720	33214	67840	38343	42949	57559	36163	50824	37258	44443	40454	56696	45341	36383	39897	39816	37039	40153	35393	46095	38227	45051	37083	43300	39593	35799	56555	36398	38836	48953	37877	39188	53673	53566	45081	46421	42390	42520	41989	41940	39800	40936	34343	39915	47055
Dice	0.885175	0.879813	0.87619	0.880702	0.827696	0.902921	0.789893	0.874689	0.874934	0.824376	0.895886	0.851648	0.892889	0.875789	0.886905	0.831314	0.867009	0.896298	0.885255	0.891255	0.897232	0.882607	0.897012	0.872466	0.890694	0.880075	0.887945	0.85247	0.858682	0.884044	0.838654	0.890515	0.887223	0.855126	0.881575	0.890587	0.835156	0.849275	0.855151	0.856338	0.850653	0.876811	0.88117	0.88432	0.878123	0.878982	0.892511	0.887045	0.857909
TP_wat	385715	383787	384595	381135	367669	389446	355004	380194	382943	370666	389739	378485	388725	386365	388589	372701	382548	393104	389204	392642	394520	383752	393369	387398	389970	390455	388144	367094	368359	385584	372891	388862	386199	382424	384219	388618	372959	378845	371648	377094	364093	384116	387407	389089	387946	380516	385693	391468	381053
TN_wat	511304	512220	508933	511208	497268	517270	481916	511151	510675	488636	514697	501873	512664	508831	509618	492882	503693	514456	511575	511993	512218	509834	515706	505576	510678	504586	513805	506028	510575	515591	492524	512536	511101	501627	511802	510445	497702	497909	505089	506893	506976	507402	510612	509232	511135	510530	516685	510640	504984
FP_wat	38200	37284	40571	38296	52236	32234	67588	38353	38829	60868	34807	47631	36840	40673	39886	56622	45811	35048	37929	37511	37286	39670	33798	43928	38826	44918	35699	43476	38929	33913	56980	36968	38403	47877	37702	39059	51802	51595	44415	42611	42528	42102	38892	40272	38369	38974	32819	38864	44520
FN_wat	41305	43233	42425	45885	59351	37574	72016	46826	44077	56354	37281	48535	38295	40655	38431	54319	44472	33916	37816	34378	32500	43268	33651	39622	37050	36565	38876	59926	58661	41436	54129	38158	40821	44596	42801	38402	54061	48175	55372	49926	62927	42904	39613	37931	39074	46504	41327	35552	45967
Dice	0.906567	0.905061	0.902608	0.900548	0.868245	0.917747	0.835685	0.899264	0.902325	0.863466	0.915347	0.887279	0.911874	0.904775	0.908454	0.870448	0.894453	0.919357	0.911322	0.916132	0.918743	0.902477	0.921037	0.902662	0.911341	0.905515	0.912354	0.876548	0.883029	0.910989	0.870335	0.911912	0.906973	0.892137	0.905172	0.90937	0.875716	0.883645	0.88164	0.890712	0.873501	0.900372	0.908	0.908682	0.909247	0.899023	0.912308	0.913203	0.893868
[truncated: 83 more columns]

## Sheet: Sheet7
bodypart 7	500127_500001	500127_500005	500127_500008	500127_500009	500127_500015	500127_500017	500127_500018	500127_500020	500127_500023	500127_500026	500127_500038	500127_500055	500127_500056	500127_500057	500127_500064	500127_500065	500127_500066	500127_500067	500127_500071	500127_500072	500127_500073	500127_500076	500127_500077	500127_500090	500127_500091	500127_500094	500127_500096	500127_500097	500127_500100	500127_500101	500127_500107	500127_500111	500127_500129	500127_500131	500127_500132	500127_500137	500127_500142	500127_500143	500127_500150	500127_500151	500127_500152	500127_500155	500127_500156	500127_500159	500127_500161	500127_500162	500127_500170	500127_500172	500127_500174
TP_fat	7827	8459	8447	8459	8682	7478	7200	7984	6788	8644	7601	8601	7692	8164	7684	6346	7479	8901	8370	9177	7292	7314	9026	9012	7869	8248	8241	7106	8049	6859	8122	8405	7204	7753	7893	6715	7832	6262	7751	8195	7875	8010	7470	7730	7423	7988	8127	7278	8423
TN_fat	122245	122634	122510	122655	122417	121970	120923	122029	121077	122536	122196	122233	122214	122133	122011	121135	121637	122642	122129	122426	121930	121666	122401	122775	122265	122492	122663	121715	122474	121197	122176	122526	122106	121716	122127	121539	121984	120840	122202	121751	122407	122120	121177	121733	120964	121995	122626	121631	122309
FP_fat	1510	1121	1245	1100	1338	1785	2832	1726	2678	1219	1559	1522	1541	1622	1744	2620	2118	1113	1626	1329	1825	2089	1354	980	1490	1263	1092	2040	1281	2558	1579	1229	1649	2039	1628	2216	1771	2915	1553	2004	1348	1635	2578	2022	2791	1760	1129	2124	1446
FN_fat	2917	2285	2297	2285	2062	3266	3544	2760	3956	2100	3143	2143	3052	2580	3060	4398	3265	1843	2374	1567	3452	3430	1718	1732	2875	2496	2503	3638	2695	3885	2622	2339	3540	2991	2851	4029	2912	4482	2993	2549	2869	2734	3274	3014	3321	2756	2617	3466	2321
Dice	0.779543	0.832415	0.826678	0.833276	0.836255	0.747538	0.693107	0.780679	0.671747	0.838938	0.763766	0.824364	0.770086	0.795324	0.761848	0.643937	0.735362	0.857597	0.807136	0.863718	0.734303	0.726063	0.854573	0.869213	0.782868	0.814416	0.820939	0.71453	0.801933	0.680423	0.794522	0.824909	0.735215	0.755064	0.778979	0.682592	0.769843	0.628683	0.773244	0.7826	0.788802	0.785718	0.718546	0.754294	0.708369	0.779621	0.8127	0.722526	0.817251
TP_wat	65784	66654	66811	66809	67298	65359	65701	66470	64226	67213	65993	66739	65732	66534	65662	64143	65652	67166	66668	67664	65028	65280	67647	67294	65758	66738	66497	64930	66040	64434	64856	66739	65640	66121	66072	64584	66243	64158	65286	66557	66331	66084	65697	65945	65526	66177	66530	64872	66681
TN_wat	62818	64001	63979	63734	64166	62371	60053	63100	59932	64239	62500	63370	62500	63382	62400	60664	62395	64454	62646	64626	62062	60754	64616	64416	63245	63723	63927	60879	62837	60111	64295	63749	62240	62416	62575	61295	62216	59088	63412	62492	63194	62251	60437	61513	61460	62327	64295	61601	64172
FP_wat	3215	2032	2054	2299	1867	3662	5980	2933	6101	1794	3533	2663	3533	2651	3633	5369	3638	1579	3387	1407	3971	5279	1417	1617	2788	2310	2106	5154	3196	5922	1738	2284	3793	3617	3458	4738	3817	6945	2621	3541	2839	3782	5596	4520	4573	3706	1738	4432	1861
FN_wat	2682	1812	1655	1657	1168	3107	2765	1996	4240	1253	2473	1727	2734	1932	2804	4323	2814	1300	1798	802	3438	3186	819	1172	2708	1728	1969	3536	2426	4032	3610	1727	2826	2345	2394	3882	2223	4308	3180	1909	2135	2382	2769	2521	2940	2289	1936	3594	1785
Dice	0.957102	0.971973	0.972992	0.971245	0.977948	0.950766	0.937601	0.964249	0.925493	0.977836	0.956476	0.968158	0.954498	0.966706	0.953274	0.929757	0.953164	0.979018	0.962569	0.983939	0.946103	0.939112	0.983742	0.979698	0.959887	0.970636	0.97027	0.937279	0.959173	0.928297	0.960403	0.970827	0.952001	0.956861	0.957593	0.93744	0.956398	0.919373	0.957462	0.960668	0.963861	0.955441	0.940147	0.94932	0.94578	0.956668	0.97313	0.941743	0.973388
[truncated: 83 more columns]

## Sheet: Sheet8
bodypart 8	500127_500001	500127_500005	500127_500008	500127_500009	500127_500015	500127_500017	500127_500018	500127_500020	500127_500023	500127_500026	500127_500038	500127_500055	500127_500056	500127_500057	500127_500064	500127_500065	500127_500066	500127_500067	500127_500071	500127_500072	500127_500073	500127_500076	500127_500077	500127_500090	500127_500091	500127_500094	500127_500096	500127_500097	500127_500100	500127_500101	500127_500107	500127_500111	500127_500129	500127_500131	500127_500132	500127_500137	500127_500142	500127_500143	500127_500150	500127_500151	500127_500152	500127_500155	500127_500156	500127_500159	500127_500161	500127_500162	500127_500170	500127_500172	500127_500174
TP_fat	28543	27855	27201	27548	28039	28468	28060	27299	26790	26077	26361	26898	28644	24717	26956	27348	28600	26989	28620	26857	26716	27765	27786	24203	27641	28106	24982	23999	24971	26618	26796	26486	26036	27148	29107	27820	22261	25276	28270	28957	28357	25918	27572	28747	25552	28653	28806	26542	27902
TN_fat	62993	62334	62223	62742	62319	62717	62312	62000	63000	62003	61788	61285	63219	61257	62188	62127	63271	62125	63324	62113	61947	62083	62678	59895	62472	62947	60639	60137	60320	62054	62022	61182	61945	62188	63257	62814	58360	60493	61768	63501	62164	61536	62854	63295	61254	63473	63557	61919	62803
FP_fat	2157	2816	2927	2408	2831	2433	2838	3150	2150	3147	3362	3865	1931	3893	2962	3023	1879	3025	1826	3037	3203	3067	2472	5255	2678	2203	4511	5013	4830	3096	3128	3968	3205	2962	1893	2336	6790	4657	3382	1649	2986	3614	2296	1855	3896	1677	1593	3231	2347
FN_fat	3283	3971	4625	4278	3787	3358	3766	4527	5036	5749	5465	4928	3182	7109	4870	4478	3226	4837	3206	4969	5110	4061	4040	7623	4185	3720	6844	7827	6855	5208	5030	5340	5790	4678	2719	4006	9565	6550	3556	2869	3469	5908	4254	3079	6274	3173	3020	5284	3924
Dice	0.912996	0.891403	0.878103	0.891781	0.894443	0.907679	0.894713	0.876724	0.881743	0.854283	0.856586	0.859512	0.918062	0.817956	0.873154	0.879399	0.918064	0.872865	0.919193	0.870285	0.865366	0.88624	0.89511	0.789864	0.889565	0.904675	0.814821	0.788948	0.810392	0.865063	0.867887	0.850546	0.852703	0.876647	0.926591	0.89768	0.731344	0.818537	0.890702	0.927633	0.897814	0.844812	0.893831	0.920965	0.834024	0.921971	0.925866	0.861767	0.898977
TP_wat	44358	43529	43508	43724	43502	43797	43419	43029	44164	43010	42946	42898	44137	42710	43273	43390	44142	42945	44241	42740	43587	43167	43224	41613	43406	43914	41359	40838	42126	42949	43097	42517	42924	43937	44176	44000	40249	42513	42625	44838	43500	43134	43963	44424	42440	44433	44700	43102	44006
TN_wat	49378	48474	48207	49164	49388	49308	49559	48978	48357	47617	46819	47651	49491	45900	48226	48580	49479	48181	49402	48197	47272	48371	48787	45201	48553	49313	46553	45917	46257	48576	48106	47547	47550	48050	50096	48937	43724	47025	49182	49821	49064	47120	48612	49486	47357	49629	49671	47260	49157
FP_wat	1881	2785	3052	2095	1871	1951	1700	2281	2902	3642	4440	3608	1768	5359	3033	2679	1780	3078	1857	3062	3987	2888	2472	6058	2706	1946	4706	5342	5002	2683	3153	3712	3709	3209	1163	2322	7535	4234	2077	1438	2195	4139	2647	1773	3902	1630	1588	3999	2102
FN_wat	1359	2188	2209	1993	2215	1920	2298	2688	1553	2707	2771	2819	1580	3007	2444	2327	1575	2772	1476	2977	2130	2550	2493	4104	2311	1803	4358	4879	3591	2768	2620	3200	2793	1780	1541	1717	5468	3204	3092	879	2217	2583	1754	1293	3277	1284	1017	2615	1711
Dice	0.964766	0.945964	0.942987	0.95534	0.955143	0.957678	0.955987	0.945412	0.951985	0.931265	0.922548	0.93031	0.963459	0.910797	0.940482	0.94546	0.963389	0.936233	0.963699	0.934014	0.934431	0.940744	0.945686	0.891185	0.945366	0.959062	0.901244	0.888778	0.907448	0.940328	0.937227	0.924825	0.929594	0.946276	0.970304	0.956116	0.860932	0.919558	0.942833	0.974813	0.951735	0.927713	0.952332	0.966643	0.922017	0.96825	0.971686	0.928742	0.958475
[truncated: 83 more columns]

## Sheet: Sheet9
bodypart 9	500127_500001	500127_500005	500127_500008	500127_500009	500127_500015	500127_500017	500127_500018	500127_500020	500127_500023	500127_500026	500127_500038	500127_500055	500127_500056	500127_500057	500127_500064	500127_500065	500127_500066	500127_500067	500127_500071	500127_500072	500127_500073	500127_500076	500127_500077	500127_500090	500127_500091	500127_500094	500127_500096	500127_500097	500127_500100	500127_500101	500127_500107	500127_500111	500127_500129	500127_500131	500127_500132	500127_500137	500127_500142	500127_500143	500127_500150	500127_500151	500127_500152	500127_500155	500127_500156	500127_500159	500127_500161	500127_500162	500127_500170	500127_500172	500127_500174
TP_fat	27215	27349	27026	27756	28066	27300	25712	27304	26152	25462	24133	27605	26086	26447	28575	24812	27533	27746	29271	26865	27100	28468	27150	27590	28285	25914	26723	24923	27539	25441	25760	26722	25655	27214	28659	27457	26605	26254	27298	26445	26702	25898	25888	27430	23609	27741	26886	27089	28039
TN_fat	64485	63968	63253	64397	64326	64137	63196	64055	63209	63213	61224	64659	63252	64208	64617	62146	64345	64797	65310	63665	64168	65205	64599	64535	64684	63461	63847	63266	64005	62918	62963	63978	63500	63863	64873	64073	63571	63111	63699	63949	63730	63904	63731	64425	62938	64280	64399	63562	64359
FP_fat	2281	2798	3513	2369	2440	2629	3570	2711	3557	3553	5542	2107	3514	2558	2149	4620	2421	1969	1456	3101	2598	1561	2167	2231	2082	3305	2919	3500	2761	3848	3803	2788	3266	2903	1893	2693	3195	3655	3067	2817	3036	2862	3035	2341	3828	2486	2367	3204	2407
FN_fat	4555	4421	4744	4014	3704	4470	6058	4466	5618	6308	7637	4165	5684	5323	3195	6958	4237	4024	2499	4905	4670	3302	4620	4180	3485	5856	5047	6847	4231	6329	6010	5048	6115	4556	3111	4313	5165	5516	4472	5325	5068	5872	5882	4340	8161	4029	4884	4681	3731
Dice	0.888421	0.883408	0.867483	0.896874	0.901342	0.884941	0.842298	0.883839	0.850762	0.837772	0.785516	0.897986	0.850122	0.870325	0.914488	0.810823	0.892133	0.902529	0.936717	0.870319	0.88176	0.921309	0.888896	0.89591	0.910408	0.849793	0.870286	0.828103	0.887353	0.833325	0.840005	0.872128	0.84543	0.879474	0.919707	0.886854	0.86422	0.851311	0.878667	0.866595	0.868245	0.855708	0.85308	0.891438	0.797507	0.894914	0.881176	0.872952	0.901344
TP_wat	47705	47089	46885	47362	47929	47425	46394	47371	46230	46454	44688	47974	46303	47502	47855	44996	47757	48176	48317	46623	46927	48304	47030	47518	47844	46136	47243	45908	46978	45839	45658	47399	45713	47507	47737	47071	47106	46668	46907	47241	47025	47045	47073	47640	46069	47346	47874	46156	48211
TN_wat	46729	46603	46236	47260	47134	47059	46793	46770	45950	45753	43402	47130	45612	46204	47535	45450	46708	47007	48052	46757	46909	47426	47293	47194	47547	45866	46681	45169	47130	45228	45903	46601	45801	46946	48035	47180	45971	46292	46753	46640	46107	45636	45366	47160	43958	47046	46490	46837	47121
FP_wat	2301	2427	2794	1770	1896	1971	2237	2260	3080	3277	5628	1900	3418	2826	1495	3580	2322	2023	978	2273	2121	1604	1737	1836	1483	3164	2349	3861	1900	3802	3127	2429	3229	2084	995	1850	3059	2738	2277	2390	2923	3394	3664	1870	5072	1984	2540	2193	1909
FN_wat	1801	2417	2621	2144	1577	2081	3112	2135	3276	3052	4818	1532	3203	2004	1651	4510	1749	1330	1189	2883	2579	1202	2476	1988	1662	3370	2263	3598	2528	3667	3848	2107	3793	1999	1769	2435	2400	2838	2599	2265	2481	2461	2433	1866	3437	2160	1632	3350	1295
Dice	0.958779	0.951082	0.945405	0.96032	0.965036	0.95903	0.945495	0.955667	0.935678	0.936223	0.895354	0.965466	0.933274	0.95162	0.968176	0.917518	0.95912	0.966371	0.978067	0.947603	0.95231	0.971775	0.95713	0.961319	0.968179	0.93387	0.95346	0.924865	0.954993	0.924667	0.929037	0.954336	0.928673	0.958798	0.971864	0.956465	0.94523	0.943627	0.950593	0.953045	0.945663	0.941418	0.939178	0.962269	0.915457	0.958072	0.958247	0.943355	0.96784
[truncated: 83 more columns]
